# Supplementary material for: Perspectives on interpersonal touch are related to subjective sleep quality
Source: J Sleep Res. 2022 Nov 9;32(3):e13766. doi: 10.1111/jsr.13766 (PMC10909536; doi:10.1111/jsr.13766)
Supplement: Supplementary file 1 — Appendix S1: [file JSR-32-e13766-s001.zip]

Archive with 2 entries (2 files):
- JSR_13766_supplement_main.docx
- JSR_13766_supplement_sensitivity_analyses.docx
